# Supplementary material for: Interaction of OsRopGEF3 Protein With OsRac3 to Regulate Root Hair Elongation and Reactive Oxygen Species Formation in Rice (Oryza sativa)
Source: Front Plant Sci. 2021 May 25;12:661352. doi: 10.3389/fpls.2021.661352 (PMC8185220; doi:10.3389/fpls.2021.661352)
Supplement: Supplementary Table 1 — Primer sequences used in this study. [file Table_1.XLSX]

## Sheet: Sheet1
Primer names	Primer sequences	Purpose
OsRopGEF3-Cas9_T1F	GGCAGTCGAATGCGATCACGAACC	CRISPR-Cas9
OsRopGEF3-Cas9_T1R	AAACGGTTCGTGATCGCATTCGAC	CRISPR-Cas9
OsRopGEF3-Cas9_T2F	GGCAAGCGAGTTCTGGTACGAGAA	CRISPR-Cas9
OsRopGEF3-Cas9_T2R	AAACTTCTCGTACCAGAACTCGCT	CRISPR-Cas9
OsRopGEF3_GUS_F	TAACGAGCTCTAGAGGATCCAATAAAGGTTAATCAAACAT	GUS reporter system
OsRopGEF3_GUS_F	CTGACCTACCCGGGGATCCTCGGAGGGCGGCCCGTCGCGGC	GUS reporter system
OsRopGEF3_pro_3427_F	TACCTATTTCCGCCCGGATCCAATAAAGGTTAATCAAACAT	Overexpression
OsRopGEF3_pro_3427_R	CGCCGGAGGAACCGCACCATCACCCAGCCCACCGCCTCGA	Overexpression
OsRopGEF3_CDS_3427_F	TCGAGGCGGTGGGCTGGGTGATGGTGCGGTTCCTCCGGCG	Overexpression
OsRopGEF3_CDS_3427_R	ACGCGTTGTACACGTACGAAGCTTGTGGCGCGCGGAGGGGCTCC	Overexpression
OsRopGEF3_qRT_F	TGACGAGGAAGTGGCTGCAG	RT-qPCR
OsRopGEF3_qRT_R	AGCGACTCGATGTACACCTC	RT-qPCR
OsUBI5_qRT_F	GCACAAGCACAAGAAGGTGA	RT-qPCR
OsUBI5_qRT_R	GCCTGCTGGTTGTAGACGTA	RT-qPCR
OsRac1_qRT_F	AAGCTGTTTTCGACACTGCC	RT-qPCR
OsRac1_qRT_R	CTTCCGCAAAAGTACCGCCT	RT-qPCR
OsRac2_qRT_F	GCTGCTTCCGCAATTACGAC	RT-qPCR
OsRac2_qRT_R	CTGCATTCGATGTAAGCCGC	RT-qPCR
OsRac7_qRT_F	AGCTTGACTTGCGTGAGGAC	RT-qPCR
OsRac7_qRT_R	AGCTGCATTCGATGTACGCC	RT-qPCR
OsRac3_qRT_F	CGTGCCCATTGTGTTGGTTG	RT-qPCR
OsRac3_qRT_R	CTTCACCCTGTGCTGTGGTA	RT-qPCR
OsRac4_qRT_F	TTCAGTGCAAACGTGGTGGT	RT-qPCR
OsRac4_qRT_R	CAAGCACAAAGACATCGGCG	RT-qPCR
OsRac5_qRT_F	GAGCACTGTGAACTTGGGGT	RT-qPCR
OsRac5_qRT_R	CAACGGGCGTAGCCTATTGT	RT-qPCR
OsRac6_qRT_F	TGTGCCTATCATCCTTGTGGG	RT-qPCR
OsRac6_qRT_R	TTCGATGTAGTATGGGGCGC	RT-qPCR
OsRopGEF3_pGADT7_F	GCCATGGAGGCCAGTGAATTCATGGTGCGGTTCCTCCGG	Yeast-two-hybrid
OsRopGEF3_pGADT7_R	AGCTCGAGCTCGATGGATCCGTGGCGCGCGGAGGGGCT	Yeast-two-hybrid
OsRac7_pGBKT7_F	ATGGCCATGGAGGCCGAATTCAGCACGGCGAGGTTCATCAA	Yeast-two-hybrid
OsRac7_pGBKT7_R	CGCTGCAGGTCGACGGATCCTCATAGGATCCAGCAACTCC	Yeast-two-hybrid
OsRac3_pGBKT7_F	ATGGCCATGGAGGCCGAATTCGCGTCCAGCGCCTCCCGGTT	Yeast-two-hybrid
OsRac3_pGBKT7_R	CGCTGCAGGTCGACGGATCCTCAGGATTTGAAGCATGACA	Yeast-two-hybrid
OsRac6_pGBKT7_F	ATGGCCATGGAGGCCGAATTCAGCGCGTCCAGGTTCATAAA	Yeast-two-hybrid
OsRac6_pGBKT77_R	CGCTGCAGGTCGACGGATCC TCACAAAATGGAGCACGCCC	Yeast-two-hybrid
OsRBOH2_Nterm_pGADT7_F	GCCATGGAGGCCAGTGAATTC ATGACGGAATCGAAGGAGTT	Yeast-two-hybrid
OsRBOH2_Nterm_pGADT7_R	AGCTCGAGCTCGATGGATCCACGTTTCCAGTTGTCCTCGA	Yeast-two-hybrid
OsRBOH3_Nterm_pGADT7_F	GCCATGGAGGCCAGTGAATTCATGGCGTCGCCGTACGACCA	Yeast-two-hybrid
OsRBOH3_Nterm_pGADT7_R	AGCTCGAGCTCGATGGATCCCCGCTTCCAGTTCTCGTGCA	Yeast-two-hybrid
OsRBOH5_Nterm_pGADT7_F	GCCATGGAGGCCAGTGAATTCATGAGGGCGGGAATCGGCAG	Yeast-two-hybrid
OsRBOH5_Nterm_pGADT7_R	AGCTCGAGCTCGATGGATCCGCGCTTCCAGTTGTCCTCCA	Yeast-two-hybrid
OsRopGEF3_eGFP_F	TCGACGGTATCGATAAGCTTATGGTGCGGTTCCTCCGG	Tobacco infiltration
OsRopGEF3_eGFP_R	CAGGAATTCGATATCAAGCTTGTGGCGCGCGGAGGGGCT	Tobacco infiltration
OsRac3_eGFP_F	TCGACGGTATCGATAAGCTTATGGCGTCCAGCGCCTCCCG	Tobacco infiltration
OsRac3_eGFP_R	AGGAATTCGATATCAAGCTTGGATTTGAAGCATGACATTT	Tobacco infiltration
OsRopGEF3_NV_F	TCGACGGTATCGATAAGCTTATGGTGCGGTTCCTCCGG	Tobacco infiltration (BiFC)
OsRopGEF3_NV_R	CAGGAATTCGATATCAAGCTTGTGGCGCGCGGAGGGGCT	Tobacco infiltration (BiFC)
OsRac3_CV_F	TCGACGGTATCGATAAGCTTATGGCGTCCAGCGCCTCCCG	Tobacco infiltration (BiFC)
OsRac3_CV_R	AGGAATTCGATATCAAGCTTGGATTTGAAGCATGACATTT	Tobacco infiltration (BiFC)
OsRopGEF3_Protoplast_F	TTACTTCTGCAG CCCGGGATGGTGCGGTTCCTCCGGCG	Protoplast
OsRopGEF3_Protoplast_R	ACTAGTGGATCC CCCGGGGTGGCGCGCGGAGGGGCTCC	Protoplast
OsRac3_Protoplast_F	TTACTTCTGCAG CCCGGGATGGCGTCCAGCGCCTCCCG	Protoplast
OsRac3_Protoplast_R	ACTAGTGGATCC CCCGGGGGATTTGAAGCATGACATTT	Protoplast
OsRBOH5_Protoplast_F	TTACTTCTGCAG CCCGGGATGAGGGCGGGAATCGGCAG	Protoplast
OsRBOH5_Protoplast_R	ACTAGTGGATCC CCCGGGGAAATGCTCCTTGTGAAACT	Protoplast
